# Supplementary material for: Predicting Functional Outcomes of Total Hip Arthroplasty Using Machine Learning: A Systematic Review
Source: J Clin Med. 2024 Jan 21;13(2):603. doi: 10.3390/jcm13020603 (PMC10816364; doi:10.3390/jcm13020603)
Supplement: Supplementary file 1 [file jcm-13-00603-s001.zip]

Archive with 1 entries (1 files):
- jcm-2764576-supplementary.pdf
